# Supplementary material for: Validated graft-specific biomarkers identify patients at risk for chronic graft-versus-host disease and death
Source: J Clin Invest. 2023 Aug 1;133(15):e168575. doi: 10.1172/JCI168575 (PMC10378149; doi:10.1172/JCI168575)
Supplement: Supporting data values [file jci-133-168575-s067.xlsx]

## Sheet: Figure 2 CXCL9 (ng ml)
Pre-diagnosis		Diagnosis
No	cGVHD	No	cGVHD
6.13	1.71	0.78	1.1722
3.09	5.79	1.24	2.39714
5.23	3.55	4.57	2.37895
1.73	3.35	1.76	2.58507
4.11	4.42	0.6	3.31424
1.69	5.39	5.01	1.28758
4.84	3.9	0.546647	2.27646
2.32	3.07	0.070598	4.99797
2.89	7.42	0.841287	2.5126
1.49	4.01	1.26956	2.62366
0.4	3.4	0.845825	5.07695
0.05	4.74	0.72374	1.91177
0.85	3.26	0.717963	2.70972
1.96	4.18	1.14412	1.59
2.85	2.54	0.660265	1.81
1.2	3.47	1.27	1.53
1.51	2.49	1.22	1.24
0.53	2.68	0.19	1.13
0.35	2.11	1.15	1.78
1.32	1.4	0.77
3.01	2.15	0.82
	2.98
	1.03
	1.75

## Sheet: Figure 2 DKK3 (ng ml)
Pre-diagnosis		Diagnosis
No	cGVHD	No	cGVHD
106	92	96	121
89	99	57	76
85	118	65	117
74	116	68	116
76	87	78	153
84	162	78	79
71	78	81	77
76	116	73	175
92	93	67	110
88	170	77	93
67	97	59	112
85	110	79	118
93	94	87	125
87	94	60	118
81	168	91	113
99	103	84	140
75	85	65	119
85	95	94	128
73	110	119	115
90	75	110	131
95	124	114
	163	106
	100	105
	120

## Sheet: Figure 2 MMP3 (ng ml)
Pre-diagnosis		Diagnosis
No	cGVHD	No	cGVHD
28	53	53	87
37	46	42	55
33	53	61	71
30	64	53	66
	40	55	65
	52	62	87
